# Supplementary material for: Detecting and Removing Ascertainment Bias in Microsatellites from the HGDP-CEPH Panel
Source: G3 (Bethesda). 2011 Nov 1;1(6):479–88. doi: 10.1534/g3.111.001016 (PMC3276161; doi:10.1534/g3.111.001016)
Supplement: Supporting Information [file supp_1.6.479_FileS1.zip]

Archive with 2 entries (1 files):
- FileS1/
- FileS1/clean_data.m
