# Supplementary material for: Detecting and Removing Ascertainment Bias in Microsatellites from the HGDP-CEPH Panel
Source: G3 (Bethesda). 2011 Nov 1;1(6):479–88. doi: 10.1534/g3.111.001016 (PMC3276161; doi:10.1534/g3.111.001016)
Supplement: Supporting Information [file supp_1.6.479_FileS1.zip › FileS1/clean_data.m]

%------------------------------------------------------------------------------------
% clean_data.m Anders Eriksson 2010
%
% Script for cleaning the microsat data. The method works by first identifying the
% most likely repeat length, and then trimming the data. If an individual contains a
% value which is to be removed, also the other copy in that individual is removed (in
% order to avoid any strangeness when calculating the data).
%------------------------------------------------------------------------------------

clear all; 

%------------------------------------------------------------------------------------
% Load the data from a file where each individual is represented using two consequtive lines. 
% Each line should have the following structure:
% Col. 1: Individual id
% Col. 2: Population id
% Col. 3 to 2 + (number of markers): Alleles for that marker. Any number < 0 counts as a missing allele.
%------------------------------------------------------------------------------------

dd = load('input_file.txt'); 

%------------------------------------------------------------------------------------
% Calculate histograms etc for the analysis.
%------------------------------------------------------------------------------------

fprintf('Calculating histograms...');

pop = dd(:,2);
pop_vals = unique(pop);
dd(dd < 0) = 0;
atot = dd(1:end,3:end);

% have checked: 
nPop = length(pop_vals);
L = size(atot,2);

% find histograms of repeat numbers
nr = zeros(5,4,L);
for k = 1:L
	x = atot(:,k); x = x(x>0);
	for ii = 2:5
		nr(:,ii-1,k) = histc(mod(x,ii),0:4);
	end
end

% find largest consistent length of the repeat unit, then align counts and rescalet
% to repeat unit.
Lrep = 0*(1:L) - 1;
for k = 1:L
	x = atot(:,k); x = x(x>0);
	for iLrep = 4:-1:1
		if length(unique(mod(x,iLrep))) == 1
			Lrep(k) = iLrep;
			atot(:,k) = ( atot(:,k) - mod(x(1),iLrep) )/iLrep;
			break;
		end
	end
end
avLoc = find(Lrep == 1);

nAlleles = [];
xMin = [];
xMax = [];
avLoc = [];
for k = 1:L
	x = atot(:,k); x = x(x>0);
	avLoc(k) = median(x);
	x = x - avLoc(k);
	xMin(k) = min(x);
	xMax(k) = max(x);
	nAlleles(k) = length(x);
end
xMinTot = min(xMin);
xMaxTot = max(xMax);

ec = min(xMin):max(xMax);
nc = zeros(length(ec),L);
nc2 = zeros(length(ec),nPop,L);
for k = 1:L
	x = atot(:,k); x = x(x>0);  x = x - avLoc(k);
	nc(:,k) = histc(x,ec);
	for ii = 1:nPop
		is = find(pop == pop_vals(ii)); 
		x = atot(is,k); x = x(x>0);  x = x - avLoc(k);
		nc2(:,ii,k) = histc(x,ec);
	end
end

fprintf(' done\n');

%------------------------------------------------------------------------------------
% For each locus, run the analysis
%------------------------------------------------------------------------------------

figure(1); clf;

kSave = [];
iMaxSave = [];
iMaxOldSave = [];
iShiftSave = [];

atot_clean = dd(1:end,3:end);
atot_clean2 = atot_clean;

status = zeros(L,1);

for k = 1:L 
	x = nr(:,:,k); 
	x_max = max(x);
	[slask,iMax] = max(x_max);
	if iMax == 1 && x_max(3) > 0.9*x_max(1)
		iMax = 3;
	end	
	iMaxOld = iMax;
	x0 = sum(x(:,1));

	xx = sum(nc2(:,:,k),2); 
	is = find(xx);
	y = zeros(Lrep(k)*max(is),1);
	y(Lrep(k)*is) = xx(is);
	y = [[0 0 0 0 0]'; y; [0 0 0 0 0]']; y = y/sum(y);
	z = [];
	for ii = 1:4, z(ii) = y(1:end-ii-1)'*y(1+ii+1:end); end;
	[slask,iMax] = max(z);
	if iMax == 3 && z(1) > 0.2*z(3)
		iMax = 1;
	end
	z0 = y'*y;
	
	i_step = iMax+1;
	[slask,i_mod] = max(nr(:,iMax,k)); i_mod = i_mod - 1;
		
	kSave = [kSave k];
	iMaxSave = [iMaxSave iMax+1];
	iMaxOldSave = [iMaxOldSave iMaxOld+1];	
	iShiftSave = [ iShiftSave i_mod ];
	
	%---------------------------------------------------------------------------------
	% Do cleaning if necessary, and convert to scaled units. For this data set, the
	% unbiased samples of CEPH panel individuals, we choose to never reject a locus
	% but rather to try to shift the alleles not agreeing with the consensus modulus
	% so that the are in agreement. For tetranucl. loci this can be done when the
	% shift is +1 or -1, but not for shifts +2 or -2, since this would be ambiguous.
	%---------------------------------------------------------------------------------

	x = x(:,iMax);
	if max(x)/sum(x) < 0
		status(k) = 3; % removed
		atot_clean(:,k) = -3;
	else
		xx = atot_clean(:,k);
		if i_step >= 3
			is = find((xx > 0) & (mod(xx+1,i_step) == i_mod));
			if length(is) > 0, xx(is) = xx(is) + 1; end;
			
			% The correction x -> x - 1 assumes all fragment lengths > 1 (this should
			% not be a problem in practice).
			assert(min(xx(xx > 0)) > 1); 
			is = find((xx > 0) & (mod(xx - 1,i_step) == i_mod));
			if length(is) > 0, xx(is) = xx(is) - 1; end;
		end
		atot_clean(:,k) = xx;
		
		is = find((xx > 0) & (mod(xx,iMax+1) ~= i_mod));
		if length(is) > 0
			is = 1+2*floor((is - 1)/2);      % Map to first copy in individual.
			atot_clean([is; is+1],k) = -2;   % Zero out individual.
			status(k) = 2;
		else
			status(k) = 1;
		end

		% Convert to repeat units by shifting and rescaling
		xx = atot_clean(:,k);
		is = find(xx > 0);
		assert(min(xx(is)) > i_mod); % Make sure that the shift won't create additional zeros.
		xx(is) = (xx(is) - i_mod)/(iMax + 1);
		assert(sum(abs(mod(xx(is),1))) == 0); % Sanity check: After shifting and rescaling, all numbers must be integers.
		atot_clean2(:,k) = xx;
	end
	
	%---------------------------------------------------------------------------------
	% plot stuff except when nothing to correct 
	%---------------------------------------------------------------------------------

	% if the locus is not completely consistent, stop and show summary information
	% used for cleaning.
	if status(k) == 1, continue; end;
	
	clf;
	
	figure(1);  
	xx = sum(nc2(:,:,k),2); 
	is = min(find(xx)):max(find(xx)); 
	
	subplot(3,2,1:2); 
	imagesc(nc2(is,:,k).^0.5); axis xy; colorbar; 
	title(sprintf('k=%d, Lrep=%d',k,Lrep(k))); 
	
	subplot(3,2,3); 
	imagesc(2:5,0:4,nr(:,:,k)); 
	axis xy square; colorbar; 
	title(sprintf('iMax = %d, iMaxOld = %d',iMax+1, iMaxOld+1));
	
	subplot(3,2,4); 
	plot(0:4,x,'.-'); 
	title([sprintf('status = %d, iMax = %d, iMaxOld = %d: ', status(k), iMax+1, iMaxOld+1) sprintf('%.3g ',x/sum(x))]); 
	
	subplot(3,2,5);
	plot(2:5,x_max/x0,'b.-', 2:5,z/z0,'r.-', iMax+1,z(iMax)/z0,'ko', iMaxOld+1,x_max(iMaxOld)/x0,'ko');
	title(sprintf('status = %d, iMax = %d, iMaxOld = %d', status(k), iMax+1, iMaxOld+1));

	subplot(3,2,6); 
	xx = sum(nc2(:,:,k),2); 
	is = find(xx);
	xx2 = zeros(Lrep(k)*max(is),1);
	xx2(Lrep(k)*is) = xx(is);
	is = min(find(xx2)):max(find(xx2)); 
	
	hold on; 
	color_str='brgym';
	
	i_step = iMax+1;
	
	for ii = 1:i_step
		iss = is(ii:i_step:end); bar(iss,xx2(iss),1/i_step,color_str(ii));
	end
	hold off; 
	title(sprintf('i\\_step = %d',i_step)); 
	% pause(0.1); 
	pause;
end;

fprintf('Writing file "supmat_3_final_cleaned.txt"\n');
f = fopen('supmat_3_final_cleaned.txt','w'); 
is = find(status < 3); 
for ii=1:size(atot_clean,1); 
	fprintf(f,'%2d %3d', dd(ii,1:2)); 
	fprintf(f,' %3d', atot_clean(ii,is)); 
	fprintf(f,'\n'); 
end; 
fclose(f);

fprintf('Writing file "supmat_3_final_cleaned_transformed.txt"\n');
f = fopen('supmat_3_final_cleaned_transformed.txt','w'); 
is = find(status < 3); L2 = length(is);
fprintf(f,'%% first line: column 2-%d: repeat size for each loucs\n', L2+1); 
fprintf(f,'%% line 2 - %d: column 1, population; column 2-%d, relative repeat number for each loucs\n', size(atot_clean2,1), L2+1);

% print repat number 
fprintf(f,'%3d', 0); 
fprintf(f,' %3d', iMaxSave(is)); 
fprintf(f,'\n'); 

for ii=1:size(atot_clean2,1); 
	fprintf(f,'%3d', dd(ii,2)); 
	fprintf(f,' %3d', atot_clean2(ii,is)); 
	fprintf(f,'\n'); 
end; 
fclose(f);

fprintf('Finished\n');
