# Supplementary material for: Detecting and Removing Ascertainment Bias in Microsatellites from the HGDP-CEPH Panel
Source: G3 (Bethesda). 2011 Nov 1;1(6):479–88. doi: 10.1534/g3.111.001016 (PMC3276161; doi:10.1534/g3.111.001016)
Supplement: Supporting Information [file supp_1.6.479_FileS4.xls]

## Sheet: Sheet1
Marker name	Pemberton et al. (2009) repeat length	New repeat length	Cleaning status
D12S1638	2	2	1
D14S1007	2	2	1		Cleaning status	Meaning
D9S1779	2	2	1		1	Consistent
D9S1825	0	2	1		2	Cleaned
D7S2477	2	2	1		3	Rejected
D17S784	2	2	1
D16S403	2	2	2
D3S1262	2	2	1
D10S189	2	2	1
D20S103	2	2	2
D8S261	2	2	1
D8S262	0	2	1
D8S560	2	2	1
D4S403	2	2	1
D5S408	2	2	1
D4S408	2	2	1
D16S3401	2	2	1
D18S1390	2	2	1
D8S503	2	2	1
D10S212	2	2	1
D1S235	0	2	1
D11S969	2	2	1
D3S1560	2	2	1
D20S851	2	2	1
D6S305	2	2	1
D15S165	2	2	1
D16S422	2	2	1
D3S1311	2	2	1
D1S2682	2	2	1
D15S128	2	2	1
D1S468	2	2	3
D3S3630	2	2	1
D2S2986	2	2	1
D9S1838	2	2	1
D13S285	2	2	1
D3S3644	2	2	1
D22S1169	2	2	1
D9S1871	2	2	2
D16S516	2	2	1
D4S3360	2	2	1
D6S2522	0	4	2
D18S843	0	3	1
NA-D10S-2	0	3	1
D3S2409	3	3	1
D6S1021	3	3	1
D9S910	3	3	1
D14S592	3	3	1
D11S1993	3	3	1
D5S2488	3	3	1
D10S1221	3	3	1
D10S1222	3	3	1
D3S2418	3	3	1
D6S1027	3	3	1
D5S1480	0	3	1
D18S858	3	3	1
D15S652	3	3	1
D10S1225	3	3	1
D1S1627	3	3	1
D12S2070	3	3	1
D4S2394	3	3	1
D13S779	3	3	1
D12S1042	3	3	1
D4S2397	3	3	1
D2S1352	3	3	1
D21S1440	3	3	1
D2S1353	3	3	1
D6S1031	3	3	1
D15S655	3	3	1
D12S1045	0	3	1
D10S1230	3	3	1
D1S3462	3	3	1
D14S599	3	3	1
D4S2361	3	3	1
D10S1412	3	3	1
D11S2362	3	3	1
NA-D11S-1	3	3	1
D3S4523	3	3	1
D22S1045	3	3	1
D16S748	3	3	1
D16S2616	0	3	1
NA-D1S-4	3	3	1
D17S2193	3	3	1
D18S1370	3	3	1
D1S3720	3	3	1
D1S1589	3	3	1
D2S1356	3	3	1
NA-D5S-1	0	3	3
D16S3396	3	3	1
D17S2195	3	3	3
D9S2157	3	3	1
D10S1208	3	3	1
NA-D13S-1	3	3	1
NA-D17S-1	3	3	1
NA-D1S-1	3	3	1
D18S1357	3	3	1
NA-D18S-2	3	3	1
D11S4459	3	3	1
D6S1006	3	3	1
D17S2180	3	3	1
NA-D8S-2	4	4	1
D17S1298	4	4	1
NA-D7S-1	4	4	1
D4S1625	4	4	1
D1S1728	4	4	1
D4S3243	4	4	1
D10S2470	4	4	1
D2S2952	4	4	2
D11S4463	4	4	2
D7S3046	4	4	1
D7S3047	4	4	1
D18S542	0	2	1
D5S1456	4	4	1
D22S683	0	2	2
D16S539	0	4	1
D13S1807	4	4	1
D21S1432	4	4	2
D6S2410	4	4	1
D4S1644	4	4	1
D2S1360	4	4	1
NA-D10S-1	4	4	1
NA-D1S-2	0	4	2
NA-D1S-5	0	4	1
D3S4529	4	4	1
D20S1143	4	4	1
D21S2052	4	4	1
D1S3721	4	4	1
D1S534	0	2	1
D11S2363	4	4	1
D2S427	4	4	1
D18S535	4	4	1
NA-D1S-3	4	4	2
D5S2845	4	4	1
D14S1426	4	4	2
D7S3051	0	4	1
NA-D16S-1	4	4	3
D7S817	4	4	1
D5S2849	4	4	1
D8S2324	4	4	1
NA-D8S-1	4	4	1
D15S1507	4	4	1
D6S2439	4	4	1
D3S4545	4	4	2
D6S2436	4	4	2
D14S1434	4	4	1
D2S2972	4	4	1
D18S1371	4	4	1
NA-D18S-1	4	4	1
D2S2968	4	4	1
NA-D6S-1	4	4	1
D18S1376	4	4	1
D17S2196	4	4	1
NA-D9S-1	4	4	1
D21S2055	4	4	1
D7S3070	4	4	1
NA-D14S-1	4	4	1
D15S1515	4	4	2
NA-D22S-1	4	4	1
D8S1128	0	4	1
D5S1457	4	4	3
D22S689	0	4	2
D9S922	4	4	2
D19S1034	0	4	2
D1S1594	4	4	2
D16S3253	4	4	1
D3S2427	4	2	1
D4S2366	4	4	1
D3S2387	0	4	3
D19S586	4	4	1
D13S787	0	4	1
D2S1363	4	4	1
D11S1998	4	4	1
D7S1799	4	4	1
D11S1999	4	4	1
D6S1040	4	4	1
D7S1818	4	4	1
D7S3056	0	4	2
D4S2367	4	4	1
D17S1299	4	4	1
D12S1052	4	4	1
D8S1132	0	4	2
D1S1596	4	4	1
D15S642	0	2	2
D9S925	0	4	1
D2S1328	4	4	1
D3S2432	4	4	1
D1S1597	4	4	1
D4S2368	4	4	1
D11S2000	0	2	1
D17S1301	4	4	1
D4S3248	4	4	1
D6S1959	4	4	1
D1S3669	4	4	1
D19S589	0	4	1
D20S477	4	4	1
D4S1647	4	4	2
D5S816	4	4	1
D14S606	4	4	1
D7S3058	4	4	1
D2S2944	4	4	1
D11S2002	4	4	1
D6S474	4	4	1
D7S2846	0	4	1
D14S1280	4	4	2
D6S1009	4	4	1
D7S1824	4	4	1
D12S2078	0	4	1
D3S1744	0	4	1
D5S817	0	4	1
D7S820	0	4	2
D3S1763	4	4	1
D5S1462	0	4	2
D8S1136	4	4	1
D7S1802	4	4	2
D20S478	0	4	1
D16S764	2	4	1
D4S2417	4	4	1
D1S1653	4	4	2
D7S1804	4	4	2
D14S608	0	4	1
D13S793	4	4	1
D19S591	4	4	1
D20S480	4	4	1
D11S2006	4	4	1
D20S481	0	4	1
D1S1660	0	4	1
D9S930	4	4	1
D11S1981	4	4	1
D17S1290	4	4	1
NA-D12S-1	4	4	1
D3S1764	4	4	1
D2S1334	4	4	2
D2S410	0	2	1
D2S434	4	4	1
D12S395	0	4	1
D12S372	4	4	1
D1S549	0	4	1
NA-D15S-1	4	4	1
D8S1108	4	4	1
D1S1609	4	4	2
D15S643	4	4	3
D13S796	4	4	1
D20S482	4	4	1
D2S1384	0	4	1
D5S1501	2	2	1
D9S2169	0	4	1
D15S659	4	4	1
D12S1064	4	4	2
D11S2365	4	4	2
D10S1239	4	4	1
D6S1053	4	4	1
D11S4464	0	4	1
D13S800	4	4	2
D9S934	4	4	2
D18S877	4	4	1
D2S1391	4	4	1
D19S714	4	4	1
D5S2500	4	4	1
D5S2501	4	4	1
D3S2460	4	4	1
D6S1056	4	4	2
D2S1394	4	4	1
D1S551	4	4	1
D8S592	4	4	1
D11S1392	4	4	1
D12S373	4	4	1
D18S851	0	4	2
D5S820	4	4	1
D3S1766	4	4	1
D3S2398	4	4	1
D21S1446	4	2	1
NA-D4S-1	4	4	1
D10S1423	4	4	1
D10S1425	4	4	1
D2S1776	0	4	2
D9S1118	0	4	3
D16S2621	4	4	1
D16S769	4	4	1
D4S2632	4	4	1
D2S1780	4	4	1
D1S2134	0	4	2
D3S3038	4	4	2
D7S2204	4	4	1
D10S1426	4	4	1
D15S816	4	4	1
D12S1294	0	4	1
D14S742	0	4	2
D1S518	0	4	1
D5S1470	0	4	1
D4S1627	4	4	1
D9S301	4	4	1
D18S1364	0	4	1
D3S3039	0	4	1
D8S1179	4	4	1
D13S317	4	4	1
D6S1277	4	4	1
D9S1120	0	4	2
D16S2624	4	4	1
D3S3045	4	4	2
D10S1430	4	4	1
D5S2505	4	4	1
D12S1300	4	4	2
D15S818	4	4	1
D2S1788	4	4	1
D13S894	4	4	1
D9S1121	4	4	1
D10S1432	4	4	1
D10S1435	4	4	2
D2S1790	4	4	2
D15S822	4	4	2
D9S1122	4	4	1
D5S1725	4	4	1
D4S1629	4	4	1
D20S201	4	4	2
D3S1768	4	4	1
D17S974	4	4	1
D3S1746	0	4	2
D2S441	4	4	3
D2S405	4	4	1
D8S1110	4	4	1
D11S2371	4	4	1
D12S1301	4	4	1
D14S587	0	4	1
D22S686	4	4	1
D11S1984	4	4	1
D4S2431	0	4	3
D8S1477	4	4	1
D2S1399	4	4	1
D2S1400	4	4	2
D14S617	4	4	1
D9S938	4	4	1
D13S895	0	4	1
D1S1677	4	4	1
D10S1248	4	4	1
D13S1493	4	4	1
D19S433	4	2	1
D10S677	4	4	1
D1S1612	0	4	1
D21S1437	4	4	1
D7S1808	4	4	1
D16S753	4	4	1
D14S588	4	4	1
D3S2403	0	4	2
D1S1679	0	4	1
D7S3061	4	4	1
D11S1986	4	4	1
D8S1113	4	4	1
D17S1294	4	4	1
D10S2327	4	4	1
D6S1017	4	4	1
D17S1308	4	4	1
D5S211	2	2	1
D19S246	0	4	1
D19S245	4	4	1
D19S254	4	4	1
D12S269	2	2	1
D7S559	2	2	1
D22S345	2	2	2
NA-D12S-2	4	4	1
F13A1-D6S	4	4	3
TPO-D2S	4	4	1
D20S159	0	4	2
D21S1411	0	4	1
D20S164	4	4	1
D11S1304	4	4	1
D20S451	4	4	2
D12S297	4	4	1
D6S942	4	4	2
D8S1048	4	4	1
D22S532	4	4	1
D8S373	4	4	1
D19S559	4	4	1
D4S1652	4	4	1
D7S821	4	4	1
D1S1665	4	4	2
D6S1051	4	4	1
D5S1505	4	4	1
D4S2623	4	4	1
GATA194H05Z_1	0	4	1
GTTTT002P_1	0	5	2
GGAA23C07_1	4	4	1
CATC015_1	0	4	1
MFD424-TTTA003_1	4	4	1
GATA23G09_1	4	4	1
AAT238_1	3	3	1
TTTA063P_1	4	4	3
ATA008_1	3	3	1
ATA43C09M_1	0	3	1
ATA20F08P_1	3	3	1
AGAT135_1	4	4	1
AAT267_1	0	3	1
AGAT017_1	4	4	2
AAT258_1	3	3	1
GATA2B02Z_1	0	4	2
AGAT143_1	4	4	1
GATA152F05L_1	4	4	1
GATA193D02_1	0	4	2
AAT259_1	3	3	1
GATA113H03_1	4	4	3
AAT252_1	3	3	1
GGAA20F08_1	4	4	1
GATA13C08M_1	0	4	1
AGAT119M_1	0	4	1
ATA73A08M_1	3	3	1
ATA38A05_1	3	3	1
TATC028_1	0	4	1
AGAT118_1	4	4	1
AAT200_1	3	3	1
GATA51H01_1	4	4	1
GATA135F02P_1	4	4	1
AGAT141_1	4	4	3
GATA88F03P_1	0	4	1
GAT004_1	3	3	1
ATA2E04_1	0	3	1
GATA64F05_1	4	4	1
ATA009_1	3	3	1
AAT243_1	3	3	1
AATA011_1	4	4	1
TTTA049_1	4	4	1
GATA28H06_2	4	4	2
GAAT1A5_2	4	4	1
AAT055ZM_2	3	3	1
GATA056_2	4	4	1
AAT263P_2	0	3	1
AGAT117_2	4	4	1
GATA194B06P_2	4	4	1
ATA47C04P_2	3	3	1
GATA174G01_2	4	4	2
GATA10H05_2	4	4	1
GATA130A05M_2	4	4	1
GATA66D01_2	4	4	1
GATA181G08M_2	0	4	1
GATA70F12M_2	4	4	1
ATA16D09_2	3	3	1
GATA148G10P_2	4	4	1
AAAT105ZP_2	4	4	1
GATA139A04P_2	4	4	1
TAGA002M_2	4	4	1
GATA8H05_2	4	4	1
AGAT093_2	4	4	1
GATA63F01_2	4	4	1
GATA43F06_2	0	4	1
GATA126A06M_2	4	4	1
GATA91D12M_2	0	4	1
GATA194A05M_2	4	4	1
ATA29E07M_2	3	3	1
GATA149B10M_2	4	4	1
GATA29A06M_2	0	4	1
AAT203_2	3	3	1
GATA23A02_2	4	4	1
AGAT021_2	4	4	1
MFD433-AGAT010_3	0	4	2
TATC046_3	4	4	3
GATA131D09_3	4	4	1
ATCT053P_3	4	4	3
GATA178C11M_3	4	4	1
GATA146B10_3	0	4	1
AAT264M_3	3	3	1
TAT024Z_3	3	3	1
GATA87B02_3	4	4	1
AGAT128_3	4	4	1
AAC023_3	3	3	1
GGAT2G03_3	0	4	2
GATA146D07_3	4	4	1
ATC3D09_3	3	3	1
GATA68D03_3	4	4	2
ATC4D07_3	3	3	1
TTTA033_3	4	4	1
GATA152F04M_3	0	4	1
ATA85B10P_3	3	3	1
AAT071_3	3	3	1
ATA21H07M_3	3	3	1
GATA92B06P_3	4	4	1
GATA72A06_3	0	4	1
AAC030_3	0	3	1
TTTA040_3	4	4	2
ATA57D10M_3	3	3	1
GGAA22B10P_3	4	4	1
CTAT012_3	4	4	3
MFD427-AAAT028_3	4	4	1
AAT246_4	3	3	1
TTTAT002Z_4	0	5	1
ATT015_4	3	3	3
TAAAA006_4	0	5	1
ATCT018_4	4	4	3
ATA21F01_4	3	3	1
GATA29_4	0	4	2
GAAT1F09P_4	0	4	1
TAGA006_4	0	4	2
GATA30B11_4	4	4	1
GATA135C03M_4	0	4	1
GATA150B10_4	0	4	1
ATA44F05P_4	0	3	1
GATA138G03_4	4	4	1
TAGA049_4	4	4	1
AATA045_4	4	4	1
ATT077P_4	3	3	1
GATA129D03M_4	4	4	1
AGAT099P_5	0	4	1
GATA31H11P_5	4	4	1
AAAT111_5	4	4	1
AAT248P_5	3	3	1
ATAG078P_5	4	4	1
GATA135G01_5	0	4	1
GATA12A08P_5	0	4	1
GATA63C02_5	4	4	2
ATAG022_5	0	4	2
AGAT030P_5	4	4	1
GATA141B10M_5	4	4	1
GATA138B05_5	4	4	1
TAGA010_5	4	4	1
GATA142H05P_5	4	4	1
GATA51A07P_5	4	4	1
GATA12G02_5	4	4	1
AGAT122_5	4	4	1
GATA73D11P_5	4	4	1
AAT255_5	3	3	1
AGAT130_5	0	4	2
GATA51D11P_5	4	4	2
ATA092P_5	3	3	1
GATA139B09P_5	4	4	1
AGAT126_5	0	4	1
AAT266_5	0	3	1
AAT013_5	3	3	1
AAAT072_5	4	4	1
ATT079P_5	3	3	1
ATA109H09_6	0	3	1
TTA032Z_6	3	3	1
ATTT030_6	4	4	1
AAT256P_6	3	3	1
ATA50C05_6	3	3	1
ATA12D05P_6	3	3	1
GATA129G03P_6	0	4	1
ATC033_6	3	3	1
TAAA014P_6	4	4	1
GATA29C09P_6	0	4	1
GATA11B08P_6	4	4	1
GATA112F02P_6	4	4	1
GATA30A08M_6	4	4	2
GATA136F05P_6	4	4	1
GATA161A04P_6	0	4	1
ATA38D08P_6	0	3	1
ATA1F08_6	0	3	1
TATC050ZM_6	4	4	3
ATA6C09P_6	3	3	1
TAT026P_6	3	3	1
ATGA020_6	4	4	1
AGC001B_6	0	3	1
GATA61G06_7	4	4	1
TATC010P_7	4	4	1
TATT019_7	4	4	2
GATA137A12M_7	4	4	2
AGAT103_7	0	4	1
GATA026M_7	0	4	1
ATA31F09M_7	0	3	1
TAT028P_7	3	3	1
GATA4E04_7	0	4	2
GATA21D12P_7	4	4	1
GATA87D11_7	4	4	1
ATA78C09ZP_7	0	3	1
ATAC037P_7	0	4	1
TTTA001M_7	4	4	1
AGAT133_7	4	4	2
ATA55A05_7	3	3	1
GATA145G10M_7	4	4	1
GATA63F08P_7	4	4	1
AGAT049P_7	4	4	1
TATG002P_7	4	4	1
MFD442-GTTT002_7	4	4	1
ATT023_8	3	3	1
ATAA009_8	4	4	1
TTCA004P_8	0	4	1
GATA25C10M_8	4	4	1
ATT070_8	3	3	1
TATC012_8	4	4	2
ATAA018P_8	4	4	1
TTA024_8	3	3	1
AATA019_8	4	4	2
GATA156H01M_8	4	4	1
ATAG042_8	4	4	1
AAT076_8	3	3	1
GATA3H11_8	0	4	1
AGAT115_8	0	4	1
AAAT121P_8	4	4	1
TATC059_8	0	4	1
GATA060_8	4	4	1
MFD455-AAT052_9	3	3	1
TAA005_9	3	3	1
AAAAC001_9	0	5	2
GATA175H06M_9	4	4	1
AGAT142P_9	4	4	1
TCTA020_9	4	4	2
GATA165A11M_9	4	4	2
ATA65H08P_9	3	3	1
ATA18C09P_9	3	3	1
GATA5E06P_9	0	4	3
GATA61F04_9	4	4	3
AGAT140P_9	4	4	1
GATA22H04M_9	4	4	1
GGAT3G09M_9	4	4	1
AAT261_9	3	3	1
AAAT126_9	4	4	1
GATA27Z_9	4	4	1
ATA42G04P_9	3	3	1
GATA65D11_9	4	4	1
TCTA017M_9	4	4	1
AGAT125_9	4	4	3
CTAT016_9	4	4	1
TTTTA002_9	0	5	1
ATAG053P_10	4	4	2
ATA84D02_10	0	3	1
ATCC001_10	4	4	1
ATGT009P_10	4	4	2
ATAG055_10	0	4	1
GATA179E06P_10	4	4	1
ATA20B07_10	3	3	1
TCTA021ZM_10	4	4	1
GATA90G05P_10	4	4	1
GATA196C10P_10	4	4	1
GATA134F03P_10	4	4	1
GATA81F06_10	0	4	1
ATA80B10Z_10	3	3	1
TTA007M_10	3	3	1
GATA88F08P_10	0	4	2
ATA44G07M_10	3	3	1
AAC1C02_10	3	3	1
TACA003_10	4	4	1
ATGT006Z_10	4	4	1
AAT224M_11	3	3	1
GATA73B08M_11	4	4	1
ATA25D12_11	3	3	1
GATA29B11_11	4	4	1
AAT268_11	3	3	1
TTA008P_11	3	3	1
AAT265M_11	3	3	1
TCTA025_11	4	4	1
GATA35_11	4	4	1
GATA71E06_11	4	4	1
AAT228_11	3	3	1
TAA003_11	3	3	1
ATA27C11_11	3	3	3
GATA101G01_12	4	4	1
GATA22H02_12	4	4	1
AAT262_12	3	3	1
GATA7F09_12	4	4	2
ATAAC002_12	0	5	2
AAC040Z_12	3	3	1
GATA91H01_12	0	4	2
AAT142M_12	3	3	1
ATA73C05P_12	3	3	1
GATA167C12_12	4	4	2
AGAT084_12	4	4	1
GGAT2G06M_12	4	4	1
AGAT114_12	4	4	3
ATA10H03_12	3	3	1
GGAA19H02_12	0	4	1
ATA63A05P_12	0	3	1
GGAA22C05_12	4	4	1
GATA5H03_12	4	4	1
ATA080M_12	3	3	1
AAT253P_12	3	3	1
AAAAT002_12	0	5	1
AAAT134_13	4	4	1
GATA86B09P_13	4	4	1
AGAT110P_13	0	4	3
GATA6B07_13	0	4	1
GATA73A05_13	0	4	1
AACAT001_13	0	5	1
GATA137B09_13	4	4	1
ATA38B10_13	3	3	1
ACT3F12_13	3	3	1
GATA100E02P_13	0	4	1
GATA135E01P_13	4	4	1
AGAT113Z_13	4	4	1
GTT035_13	3	4	3
ATA70B03P_14	3	3	1
ATA77F05_14	3	3	1
TCTA023P_14	4	2	2
AGAT116P_14	4	4	2
GATA136A04_14	4	4	1
GATA90G11M_14	4	4	1
GGAA30H04_14	4	4	1
AGAT131_14	0	4	1
ATA069P_14	3	3	1
GATA169E06_14	4	4	1
ATAC026P_14	4	4	1
GATA91G06_14	4	4	1
GATA51F04P_14	4	4	1
GATA045_14	4	4	1
ATGG002_14	4	4	1
ATT198Z_14	3	3	1
GATA143C02_15	4	4	1
GAAA1C11_15	0	4	2
TAT032Z_15	3	3	1
GATA153F11_15	0	4	1
AATA053_15	4	4	1
GATA63B12P_15	4	4	1
TTAT027P_15	4	4	1
AGAT073P_15	4	4	2
GATA22F01_15	0	4	1
TAGA031Z_15	0	4	3
TTTA028_16	4	4	1
ATA67B07P_16	3	3	1
GATA5H07M_16	4	4	1
GATA86C08P_16	4	4	1
ATA10H10P_16	3	3	1
AAT226_16	3	3	1
TTAT023Z_16	4	4	3
CATA002Z_16	4	4	1
GATA143D05_16	0	4	2
GATA151C03P_16	4	4	1
ATA103C03P_16	3	3	1
AAT107_16	3	3	1
GATA140E03_16	4	4	1
TCTA026_16	4	4	1
MFD466-TTA001_16	0	3	1
GATG013M_16	4	4	1
ATACC001_16	0	5	1
ATA063_16	3	3	1
CTAT003_17	0	4	2
GATA158H04_17	4	4	1
AGAT132_17	4	4	1
GATA64B04P_17	4	4	1
GATA10H07P_17	0	4	1
AAT083_17	3	3	1
ATA58E08ZP_17	3	3	1
GATA169F02_17	4	4	1
GGAA19G04_17	4	4	1
AAT245_17	4	4	1
GATA31B11_17	4	4	1
GATA63G01_17	4	4	1
TTCA006M_17	4	4	1
AAT095_17	3	3	3
CTG008_18	3	3	1
ATCT050_18	4	4	1
AGAT060_18	4	4	1
GATA036_18	4	4	1
AGAT127_18	4	4	1
GATA062_18	4	4	1
GATA85D10_18	4	4	1
GATA183H03Z_18	4	4	1
GATA173A03_18	4	4	2
GATA73D05_18	0	4	1
ATAG089P_18	4	4	1
GATA129F05_18	4	4	2
GATA157H01_18	4	4	1
AGAT138P_18	0	4	3
GATA146H09_19	0	4	1
TGA012P_19	3	3	1
GGAA21A04_19	0	4	1
GATA156F11_19	0	4	1
AAT260M_19	3	3	1
AAT257_19	3	3	1
TTTA075P_19	4	4	1
AAT249_19	0	3	1
AAAT007_20	0	4	3
AAT247_20	3	3	1
AGAT136M_20	4	4	2
GATA72E11_20	4	4	1
ATTC013_20	4	4	1
GATA81E09_20	4	4	1
AGAT139P_20	4	4	1
GATA142C02M_20	4	4	1
GATA65E01_20	4	4	1
GATA90E02_20	4	4	1
ATCT035_20	4	4	1
AAT269_20	3	3	1
TATT031_20	4	4	1
TTTA093P_20	4	4	1
GATA163G03_21	4	4	1
TATC057_21	4	4	2
GATA148F04P_21	4	4	1
AGAT057_21	4	4	1
AGAT120_22	4	4	1
TTA015P_22	3	3	3
ATTT019M_22	4	4	1
AGAT055Z_22	0	4	3
GATA6F05P_22	4	4	1
TCAT006ZP_22	4	4	1
GTAT005Z_22	4	4	1
TTAT020P_22	4	4	1
SCA10_22	0	5	1
GATA030P_22	4	4	1
TCTA015M_22	4	4	1
